# Supplementary material for: The Influence of β-Carotene and Its Liposomal Form on the Expression of EMT Markers and Androgen-Dependent Pathways in Different Prostate Cell Lines
Source: Antioxidants (Basel). 2024 Jul 25;13(8):902. doi: 10.3390/antiox13080902 (PMC11351549; doi:10.3390/antiox13080902)
Supplement: Supplementary file 1 [file antioxidants-13-00902-s001.zip]

Archive with 2 entries (2 files):
- Supplementary Fig/Supplementary  Figure. 2. HPLC -BC.jpg
- Supplementary Fig/Supplementary Figure 1.jpg
